# Supplementary material for: Photoimmunotherapy Using Cationic and Anionic Photosensitizer-Antibody Conjugates against HIV Env-Expressing Cells
Source: Int J Mol Sci. 2020 Dec 1;21(23):9151. doi: 10.3390/ijms21239151 (PMC7730620; doi:10.3390/ijms21239151)
Supplement: Supplementary file 1 [file ijms-21-09151-s001.zip]

Archive with 10 entries (9 files):
- Supplementary materials with videos 1 and 2/
- __MACOSX/._Supplementary materials with videos 1 and 2
- Supplementary materials with videos 1 and 2/.DS_Store
- __MACOSX/Supplementary materials with videos 1 and 2/._.DS_Store
- Supplementary materials with videos 1 and 2/Video 2 - Porphyrin-Antibody.avi
- __MACOSX/Supplementary materials with videos 1 and 2/._Video 2 - Porphyrin-Antibody.avi
- Supplementary materials with videos 1 and 2/Video 1 - IR700-antibody.avi
- __MACOSX/Supplementary materials with videos 1 and 2/._Video 1 - IR700-antibody.avi
- Supplementary materials with videos 1 and 2/Supplementary materials.pdf
- __MACOSX/Supplementary materials with videos 1 and 2/._Supplementary materials.pdf
